# Supplementary material for: Trapline foraging by nectar-collecting hornets
Source: Anim Cogn. 2025 Apr 19;28(1):30. doi: 10.1007/s10071-025-01952-3 (PMC12009247; doi:10.1007/s10071-025-01952-3)
Supplement: Supplementary file 1 — Supplementary Material 1 [file 10071_2025_1952_MOESM1_ESM.csv]

	date	hornet_id	trial_nb	feeder	time_visit	condition_1	x	y
0	14/09/2023	Hornet_1	1	b	10:18:19	small	0.0	2.875
1	14/09/2023	Hornet_1	1	d	10:20:12	small	5.75	2.875
2	14/09/2023	Hornet_1	2	b	10:26:42	small	0.0	2.875
3	14/09/2023	Hornet_1	2	d	10:27:49	small	5.75	2.875
4	14/09/2023	Hornet_1	3	b	10:30:32	small	0.0	2.875
5	14/09/2023	Hornet_1	3	d	10:31:03	small	5.75	2.875
6	14/09/2023	Hornet_1	3	b	10:32:35	small	0.0	2.875
7	14/09/2023	Hornet_1	3	d	10:33:04	small	5.75	2.875
8	14/09/2023	Hornet_1	3	a	10:34:00	small	2.875	0.0
9	14/09/2023	Hornet_1	3	b	10:34:43	small	0.0	2.875
10	14/09/2023	Hornet_1	3	d	10:35:05	small	5.75	2.875
11	14/09/2023	Hornet_1	3	b	10:35:44	small	0.0	2.875
12	14/09/2023	Hornet_1	3	c	10:36:03	small	2.875	5.75
13	14/09/2023	Hornet_1	4	d	10:39:43	small	5.75	2.875
14	14/09/2023	Hornet_1	4	b	10:40:16	small	0.0	2.875
15	14/09/2023	Hornet_1	4	d	10:40:37	small	5.75	2.875
16	14/09/2023	Hornet_1	4	a	10:40:53	small	2.875	0.0
17	14/09/2023	Hornet_1	4	c	10:42:22	small	2.875	5.75
18	14/09/2023	Hornet_1	5	a	10:45:15	small	2.875	0.0
19	14/09/2023	Hornet_1	5	d	10:45:39	small	5.75	2.875
20	14/09/2023	Hornet_1	5	a	10:46:05	small	2.875	0.0
21	14/09/2023	Hornet_1	5	d	10:47:01	small	5.75	2.875
22	14/09/2023	Hornet_1	5	b	10:47:07	small	0.0	2.875
23	14/09/2023	Hornet_1	6	a	10:51:46	small	2.875	0.0
24	14/09/2023	Hornet_1	6	b	10:52:01	small	0.0	2.875
25	14/09/2023	Hornet_1	7	b	10:54:52	small	0.0	2.875
26	14/09/2023	Hornet_1	7	d	10:55:02	small	5.75	2.875
27	14/09/2023	Hornet_1	7	a	10:55:26	small	2.875	0.0
28	14/09/2023	Hornet_1	7	b	10:55:59	small	0.0	2.875
29	14/09/2023	Hornet_1	7	c	10:56:05	small	2.875	5.75
30	14/09/2023	Hornet_1	8	a	10:58:29	small	2.875	0.0
31	14/09/2023	Hornet_1	8	b	10:58:44	small	0.0	2.875
32	14/09/2023	Hornet_1	8	c	10:58:54	small	2.875	5.75
33	14/09/2023	Hornet_1	8	b	10:59:16	small	0.0	2.875
34	14/09/2023	Hornet_1	8	a	10:59:27	small	2.875	0.0
35	14/09/2023	Hornet_1	8	d	10:59:40	small	5.75	2.875
36	14/09/2023	Hornet_1	9	d	11:03:37	small	5.75	2.875
37	14/09/2023	Hornet_1	10	a	11:06:13	small	2.875	0.0
38	14/09/2023	Hornet_1	10	d	11:06:29	small	5.75	2.875
39	14/09/2023	Hornet_1	10	b	11:06:40	small	0.0	2.875
40	14/09/2023	Hornet_1	10	c	11:06:53	small	2.875	5.75
41	14/09/2023	Hornet_1	11	d	11:10:12	small	5.75	2.875
42	14/09/2023	Hornet_1	11	a	11:10:43	small	2.875	0.0
43	14/09/2023	Hornet_1	11	c	11:11:23	small	2.875	5.75
44	14/09/2023	Hornet_1	11	b	11:11:30	small	0.0	2.875
45	14/09/2023	Hornet_1	12	a	11:14:57	small	2.875	0.0
46	14/09/2023	Hornet_1	12	b	11:15:13	small	0.0	2.875
47	14/09/2023	Hornet_1	12	c	11:15:22	small	2.875	5.75
48	14/09/2023	Hornet_1	12	d	11:15:39	small	5.75	2.875
49	14/09/2023	Hornet_1	13	a	11:18:41	small	2.875	0.0
50	14/09/2023	Hornet_1	13	c	11:19:02	small	2.875	5.75
51	14/09/2023	Hornet_1	13	b	11:19:23	small	0.0	2.875
52	14/09/2023	Hornet_1	13	d	11:19:36	small	5.75	2.875
53	14/09/2023	Hornet_1	14	a	11:22:36	small	2.875	0.0
54	14/09/2023	Hornet_1	14	d	11:22:54	small	5.75	2.875
55	14/09/2023	Hornet_1	14	c	11:23:16	small	2.875	5.75
56	14/09/2023	Hornet_1	15	a	11:25:42	small	2.875	0.0
57	14/09/2023	Hornet_1	15	b	11:26:02	small	0.0	2.875
58	14/09/2023	Hornet_1	15	d	11:26:03	small	5.75	2.875
59	14/09/2023	Hornet_1	15	a	11:26:18	small	2.875	0.0
60	14/09/2023	Hornet_1	15	b	11:26:25	small	0.0	2.875
61	14/09/2023	Hornet_1	15	c	11:26:35	small	2.875	5.75
62	14/09/2023	Hornet_1	16	a	11:29:10	small	2.875	0.0
63	14/09/2023	Hornet_1	16	d	11:29:27	small	5.75	2.875
64	14/09/2023	Hornet_1	17	a	11:31:55	small	2.875	0.0
65	14/09/2023	Hornet_1	17	b	11:32:11	small	0.0	2.875
66	14/09/2023	Hornet_1	17	c	11:32:33	small	2.875	5.75
67	14/09/2023	Hornet_1	18	a	11:35:15	small	2.875	0.0
68	14/09/2023	Hornet_1	18	b	11:35:31	small	0.0	2.875
69	14/09/2023	Hornet_1	18	a	11:35:57	small	2.875	0.0
70	14/09/2023	Hornet_1	18	c	11:36:25	small	2.875	5.75
71	14/09/2023	Hornet_1	19	a	11:39:15	small	2.875	0.0
72	14/09/2023	Hornet_1	19	b	11:39:25	small	0.0	2.875
73	14/09/2023	Hornet_1	19	c	11:39:42	small	2.875	5.75
74	14/09/2023	Hornet_1	19	d	11:40:06	small	5.75	2.875
75	14/09/2023	Hornet_1	20	a	11:42:38	small	2.875	0.0
76	14/09/2023	Hornet_1	20	b	11:42:50	small	0.0	2.875
77	14/09/2023	Hornet_1	20	d	11:43:12	small	5.75	2.875
78	14/09/2023	Hornet_1	20	c	11:43:30	small	2.875	5.75
79	14/09/2023	Hornet_1	21	a	11:46:00	small	2.875	0.0
80	14/09/2023	Hornet_1	21	b	11:46:10	small	0.0	2.875
81	14/09/2023	Hornet_1	21	a	11:46:30	small	2.875	0.0
82	14/09/2023	Hornet_1	21	b	11:46:38	small	0.0	2.875
83	14/09/2023	Hornet_1	21	c	11:46:44	small	2.875	5.75
84	14/09/2023	Hornet_1	21	d	11:47:06	small	5.75	2.875
85	14/09/2023	Hornet_1	22	a	11:49:39	small	2.875	0.0
86	14/09/2023	Hornet_1	22	b	11:49:52	small	0.0	2.875
87	14/09/2023	Hornet_1	22	c	11:50:08	small	2.875	5.75
88	14/09/2023	Hornet_1	22	d	11:50:24	small	5.75	2.875
89	14/09/2023	Hornet_1	23	a	11:52:43	small	2.875	0.0
90	14/09/2023	Hornet_1	23	b	11:52:53	small	0.0	2.875
91	14/09/2023	Hornet_1	23	c	11:53:12	small	2.875	5.75
92	14/09/2023	Hornet_1	23	d	11:53:28	small	5.75	2.875
93	14/09/2023	Hornet_1	24	a	11:55:48	small	2.875	0.0
94	14/09/2023	Hornet_1	24	b	11:56:03	small	0.0	2.875
95	14/09/2023	Hornet_1	24	c	11:56:11	small	2.875	5.75
96	14/09/2023	Hornet_1	24	d	11:56:23	small	5.75	2.875
97	14/09/2023	Hornet_1	25	a	11:58:44	small	2.875	0.0
98	14/09/2023	Hornet_1	25	b	11:58:55	small	0.0	2.875
99	14/09/2023	Hornet_1	25	c	11:59:08	small	2.875	5.75
100	14/09/2023	Hornet_1	25	d	11:59:23	small	5.75	2.875
101	14/09/2023	Hornet_1	26	a	12:01:50	small	2.875	0.0
102	14/09/2023	Hornet_1	26	b	12:02:02	small	0.0	2.875
103	14/09/2023	Hornet_1	26	c	12:02:17	small	2.875	5.75
104	14/09/2023	Hornet_1	26	d	12:02:30	small	5.75	2.875
105	14/09/2023	Hornet_1	27	a	12:04:50	small	2.875	0.0
106	14/09/2023	Hornet_1	27	b	12:04:58	small	0.0	2.875
107	14/09/2023	Hornet_1	27	c	12:05:13	small	2.875	5.75
108	14/09/2023	Hornet_1	27	d	12:05:25	small	5.75	2.875
109	14/09/2023	Hornet_1	28	a	12:07:36	small	2.875	0.0
110	14/09/2023	Hornet_1	28	b	12:07:45	small	0.0	2.875
111	14/09/2023	Hornet_1	28	c	12:07:58	small	2.875	5.75
112	14/09/2023	Hornet_1	28	d	12:08:11	small	5.75	2.875
113	14/09/2023	Hornet_1	29	a	12:10:20	small	2.875	0.0
114	14/09/2023	Hornet_1	29	b	12:10:33	small	0.0	2.875
115	14/09/2023	Hornet_1	29	c	12:10:47	small	2.875	5.75
116	14/09/2023	Hornet_1	29	d	12:10:59	small	5.75	2.875
117	14/09/2023	Hornet_1	30	a	12:13:30	small	2.875	0.0
118	14/09/2023	Hornet_1	30	b	12:13:35	small	0.0	2.875
119	14/09/2023	Hornet_1	30	c	12:13:46	small	2.875	5.75
120	14/09/2023	Hornet_1	30	d	12:13:57	small	5.75	2.875
128	13/09/2023	Hornet_2	1	d	15:26:50	small	5.75	2.875
129	13/09/2023	Hornet_2	1	a	15:28:36	small	2.875	0.0
130	13/09/2023	Hornet_2	2	a	15:33:57	small	2.875	0.0
131	13/09/2023	Hornet_2	2	d	15:37:07	small	5.75	2.875
132	13/09/2023	Hornet_2	2	c	15:38:51	small	2.875	5.75
133	13/09/2023	Hornet_2	2	a	15:40:28	small	2.875	0.0
134	13/09/2023	Hornet_2	2	d	15:40:41	small	5.75	2.875
135	13/09/2023	Hornet_2	2	c	15:41:17	small	2.875	5.75
136	13/09/2023	Hornet_2	2	d	15:43:34	small	5.75	2.875
137	13/09/2023	Hornet_2	2	a	15:43:42	small	2.875	0.0
138	13/09/2023	Hornet_2	2	b	15:44:39	small	0.0	2.875
139	13/09/2023	Hornet_2	3	a	15:48:07	small	2.875	0.0
140	13/09/2023	Hornet_2	3	b	15:48:41	small	0.0	2.875
141	13/09/2023	Hornet_2	4	a	15:51:50	small	2.875	0.0
142	13/09/2023	Hornet_2	4	d	15:51:57	small	5.75	2.875
143	13/09/2023	Hornet_2	4	a	15:52:31	small	2.875	0.0
144	13/09/2023	Hornet_2	4	b	15:52:37	small	0.0	2.875
145	13/09/2023	Hornet_2	5	a	15:57:06	small	2.875	0.0
146	13/09/2023	Hornet_2	5	b	15:57:09	small	0.0	2.875
147	13/09/2023	Hornet_2	5	d	15:57:23	small	5.75	2.875
148	13/09/2023	Hornet_2	6	d	16:05:51	small	5.75	2.875
149	13/09/2023	Hornet_2	6	a	16:06:05	small	2.875	0.0
150	13/09/2023	Hornet_2	7	a	16:08:13	small	2.875	0.0
151	13/09/2023	Hornet_2	7	b	16:08:35	small	0.0	2.875
152	13/09/2023	Hornet_2	7	d	16:08:56	small	5.75	2.875
153	13/09/2023	Hornet_2	8	a	16:11:22	small	2.875	0.0
154	13/09/2023	Hornet_2	8	d	16:11:37	small	5.75	2.875
155	13/09/2023	Hornet_2	8	b	16:11:50	small	0.0	2.875
156	13/09/2023	Hornet_2	9	a	16:15:26	small	2.875	0.0
157	13/09/2023	Hornet_2	9	b	16:15:40	small	0.0	2.875
158	13/09/2023	Hornet_2	9	d	16:15:52	small	5.75	2.875
159	13/09/2023	Hornet_2	9	b	16:16:05	small	0.0	2.875
160	13/09/2023	Hornet_2	9	a	16:16:51	small	2.875	0.0
161	13/09/2023	Hornet_2	9	c	16:17:12	small	2.875	5.75
162	13/09/2023	Hornet_2	10	a	16:19:53	small	2.875	0.0
163	13/09/2023	Hornet_2	10	b	16:19:58	small	0.0	2.875
164	13/09/2023	Hornet_2	10	c	16:20:10	small	2.875	5.75
165	13/09/2023	Hornet_2	10	d	16:20:31	small	5.75	2.875
166	13/09/2023	Hornet_2	11	a	16:24:13	small	2.875	0.0
167	13/09/2023	Hornet_2	11	c	16:24:30	small	2.875	5.75
168	13/09/2023	Hornet_2	11	b	16:24:36	small	0.0	2.875
169	13/09/2023	Hornet_2	11	a	16:25:09	small	2.875	0.0
170	13/09/2023	Hornet_2	11	d	16:25:15	small	5.75	2.875
171	13/09/2023	Hornet_2	12	a	16:29:13	small	2.875	0.0
172	13/09/2023	Hornet_2	12	b	16:29:28	small	0.0	2.875
173	13/09/2023	Hornet_2	12	c	16:30:06	small	2.875	5.75
174	13/09/2023	Hornet_2	13	a	16:33:13	small	2.875	0.0
175	13/09/2023	Hornet_2	13	b	16:33:29	small	0.0	2.875
176	13/09/2023	Hornet_2	13	c	16:33:42	small	2.875	5.75
177	13/09/2023	Hornet_2	13	d	16:34:03	small	5.75	2.875
178	13/09/2023	Hornet_2	14	a	16:36:18	small	2.875	0.0
179	13/09/2023	Hornet_2	14	b	16:36:33	small	0.0	2.875
180	13/09/2023	Hornet_2	14	c	16:36:46	small	2.875	5.75
181	13/09/2023	Hornet_2	15	a	16:39:08	small	2.875	0.0
182	13/09/2023	Hornet_2	15	b	16:39:21	small	0.0	2.875
183	13/09/2023	Hornet_2	15	c	16:39:31	small	2.875	5.75
184	13/09/2023	Hornet_2	15	b	16:39:51	small	0.0	2.875
185	13/09/2023	Hornet_2	15	a	16:40:11	small	2.875	0.0
186	13/09/2023	Hornet_2	15	d	16:40:16	small	5.75	2.875
187	13/09/2023	Hornet_2	16	a	16:42:57	small	2.875	0.0
188	13/09/2023	Hornet_2	16	b	16:43:12	small	0.0	2.875
189	13/09/2023	Hornet_2	16	c	16:43:25	small	2.875	5.75
190	13/09/2023	Hornet_2	16	d	16:43:44	small	5.75	2.875
191	13/09/2023	Hornet_2	17	a	16:45:53	small	2.875	0.0
192	13/09/2023	Hornet_2	17	b	16:46:07	small	0.0	2.875
193	13/09/2023	Hornet_2	17	c	16:46:22	small	2.875	5.75
194	13/09/2023	Hornet_2	17	d	16:46:38	small	5.75	2.875
195	13/09/2023	Hornet_2	18	a	16:48:44	small	2.875	0.0
196	13/09/2023	Hornet_2	18	b	16:48:56	small	0.0	2.875
197	13/09/2023	Hornet_2	18	c	16:49:04	small	2.875	5.75
198	13/09/2023	Hornet_2	18	d	16:49:22	small	5.75	2.875
199	13/09/2023	Hornet_2	19	a	16:51:34	small	2.875	0.0
200	13/09/2023	Hornet_2	19	b	16:51:48	small	0.0	2.875
201	13/09/2023	Hornet_2	19	c	16:52:00	small	2.875	5.75
202	13/09/2023	Hornet_2	19	d	16:52:16	small	5.75	2.875
203	13/09/2023	Hornet_2	20	a	16:54:22	small	2.875	0.0
204	13/09/2023	Hornet_2	20	b	16:54:35	small	0.0	2.875
205	13/09/2023	Hornet_2	20	c	16:54:46	small	2.875	5.75
206	13/09/2023	Hornet_2	20	d	16:55:02	small	5.75	2.875
207	13/09/2023	Hornet_2	21	b	16:57:14	small	0.0	2.875
208	13/09/2023	Hornet_2	21	c	16:57:25	small	2.875	5.75
209	13/09/2023	Hornet_2	21	d	16:57:36	small	5.75	2.875
210	13/09/2023	Hornet_2	22	a	17:00:15	small	2.875	0.0
211	13/09/2023	Hornet_2	22	b	17:00:29	small	0.0	2.875
212	13/09/2023	Hornet_2	22	c	17:00:40	small	2.875	5.75
213	13/09/2023	Hornet_2	22	d	17:00:53	small	5.75	2.875
214	13/09/2023	Hornet_2	23	a	17:03:03	small	2.875	0.0
215	13/09/2023	Hornet_2	23	b	17:03:17	small	0.0	2.875
216	13/09/2023	Hornet_2	23	c	17:03:30	small	2.875	5.75
217	13/09/2023	Hornet_2	23	d	17:03:37	small	5.75	2.875
218	13/09/2023	Hornet_2	24	a	17:06:43	small	2.875	0.0
219	13/09/2023	Hornet_2	24	b	17:06:57	small	0.0	2.875
220	13/09/2023	Hornet_2	24	c	17:07:09	small	2.875	5.75
221	13/09/2023	Hornet_2	24	d	17:07:26	small	5.75	2.875
222	13/09/2023	Hornet_2	25	a	17:09:32	small	2.875	0.0
223	13/09/2023	Hornet_2	25	b	17:09:46	small	0.0	2.875
224	13/09/2023	Hornet_2	25	c	17:09:57	small	2.875	5.75
225	13/09/2023	Hornet_2	25	d	17:10:11	small	5.75	2.875
226	13/09/2023	Hornet_2	26	a	17:12:14	small	2.875	0.0
227	13/09/2023	Hornet_2	26	b	17:12:28	small	0.0	2.875
228	13/09/2023	Hornet_2	26	c	17:12:36	small	2.875	5.75
229	13/09/2023	Hornet_2	26	d	17:12:48	small	5.75	2.875
230	13/09/2023	Hornet_2	27	a	17:15:18	small	2.875	0.0
231	13/09/2023	Hornet_2	27	b	17:15:30	small	0.0	2.875
232	13/09/2023	Hornet_2	27	c	17:15:45	small	2.875	5.75
233	13/09/2023	Hornet_2	27	d	17:16:01	small	5.75	2.875
234	13/09/2023	Hornet_2	28	b	17:18:25	small	0.0	2.875
235	13/09/2023	Hornet_2	28	c	17:18:36	small	2.875	5.75
236	13/09/2023	Hornet_2	28	d	17:18:53	small	5.75	2.875
237	13/09/2023	Hornet_2	29	a	17:21:02	small	2.875	0.0
238	13/09/2023	Hornet_2	29	b	17:21:11	small	0.0	2.875
239	13/09/2023	Hornet_2	30	a	17:23:11	small	2.875	0.0
240	13/09/2023	Hornet_2	30	b	17:23:21	small	0.0	2.875
241	13/09/2023	Hornet_2	30	c	17:23:32	small	2.875	5.75
242	13/09/2023	Hornet_2	30	d	17:23:44	small	5.75	2.875
247	14/09/2023	Hornet_3	1	b	13:26:25	small	0.0	2.875
248	14/09/2023	Hornet_3	1	d	13:27:36	small	5.75	2.875
249	14/09/2023	Hornet_3	2	b	13:30:15	small	0.0	2.875
250	14/09/2023	Hornet_3	3	b	13:32:06	small	0.0	2.875
251	14/09/2023	Hornet_3	3	d	13:32:53	small	5.75	2.875
252	14/09/2023	Hornet_3	4	b	13:37:56	small	0.0	2.875
253	14/09/2023	Hornet_3	4	a	13:39:21	small	2.875	0.0
254	14/09/2023	Hornet_3	4	d	13:40:46	small	5.75	2.875
255	14/09/2023	Hornet_3	5	a	13:45:32	small	2.875	0.0
256	14/09/2023	Hornet_3	5	b	13:45:54	small	0.0	2.875
257	14/09/2023	Hornet_3	5	a	13:46:16	small	2.875	0.0
258	14/09/2023	Hornet_3	5	b	13:47:05	small	0.0	2.875
259	14/09/2023	Hornet_3	5	d	13:47:14	small	5.75	2.875
260	14/09/2023	Hornet_3	6	a	13:48:43	small	2.875	0.0
261	14/09/2023	Hornet_3	6	b	13:49:00	small	0.0	2.875
262	14/09/2023	Hornet_3	6	d	13:49:18	small	5.75	2.875
263	14/09/2023	Hornet_3	7	a	13:51:25	small	2.875	0.0
264	14/09/2023	Hornet_3	7	d	13:51:37	small	5.75	2.875
265	14/09/2023	Hornet_3	7	b	13:51:54	small	0.0	2.875
266	14/09/2023	Hornet_3	8	a	13:53:15	small	2.875	0.0
267	14/09/2023	Hornet_3	8	d	13:53:32	small	5.75	2.875
268	14/09/2023	Hornet_3	8	b	13:53:56	small	0.0	2.875
269	14/09/2023	Hornet_3	9	a	13:55:52	small	2.875	0.0
270	14/09/2023	Hornet_3	9	b	13:56:05	small	0.0	2.875
271	14/09/2023	Hornet_3	9	a	13:56:23	small	2.875	0.0
272	14/09/2023	Hornet_3	9	d	13:56:34	small	5.75	2.875
273	14/09/2023	Hornet_3	10	a	13:58:27	small	2.875	0.0
274	14/09/2023	Hornet_3	10	d	13:58:33	small	5.75	2.875
275	14/09/2023	Hornet_3	10	a	13:58:57	small	2.875	0.0
276	14/09/2023	Hornet_3	10	b	13:59:05	small	0.0	2.875
277	14/09/2023	Hornet_3	11	a	14:04:46	small	2.875	0.0
278	14/09/2023	Hornet_3	11	b	14:04:58	small	0.0	2.875
279	14/09/2023	Hornet_3	11	a	14:05:10	small	2.875	0.0
280	14/09/2023	Hornet_3	11	d	14:05:18	small	5.75	2.875
281	14/09/2023	Hornet_3	11	c	14:05:34	small	2.875	5.75
282	14/09/2023	Hornet_3	12	a	14:07:06	small	2.875	0.0
283	14/09/2023	Hornet_3	12	d	14:07:22	small	5.75	2.875
284	14/09/2023	Hornet_3	12	b	14:07:49	small	0.0	2.875
285	14/09/2023	Hornet_3	13	a	14:09:12	small	2.875	0.0
286	14/09/2023	Hornet_3	13	d	14:09:25	small	5.75	2.875
287	14/09/2023	Hornet_3	13	b	14:09:42	small	0.0	2.875
288	14/09/2023	Hornet_3	13	a	14:09:54	small	2.875	0.0
289	14/09/2023	Hornet_3	13	d	14:10:00	small	5.75	2.875
290	14/09/2023	Hornet_3	13	c	14:10:17	small	2.875	5.75
291	14/09/2023	Hornet_3	14	a	14:11:25	small	2.875	0.0
292	14/09/2023	Hornet_3	14	d	14:11:37	small	5.75	2.875
293	14/09/2023	Hornet_3	14	b	14:11:49	small	0.0	2.875
294	14/09/2023	Hornet_3	15	a	14:13:07	small	2.875	0.0
295	14/09/2023	Hornet_3	15	d	14:13:18	small	5.75	2.875
296	14/09/2023	Hornet_3	15	c	14:13:38	small	2.875	5.75
297	14/09/2023	Hornet_3	15	b	14:13:58	small	0.0	2.875
298	14/09/2023	Hornet_3	16	a	14:15:11	small	2.875	0.0
299	14/09/2023	Hornet_3	16	d	14:15:23	small	5.75	2.875
300	14/09/2023	Hornet_3	16	c	14:15:33	small	2.875	5.75
301	14/09/2023	Hornet_3	16	b	14:15:59	small	0.0	2.875
302	14/09/2023	Hornet_3	17	a	14:17:13	small	2.875	0.0
303	14/09/2023	Hornet_3	17	b	14:17:26	small	0.0	2.875
304	14/09/2023	Hornet_3	17	d	14:17:37	small	5.75	2.875
305	14/09/2023	Hornet_3	17	c	14:17:41	small	2.875	5.75
306	14/09/2023	Hornet_3	18	a	14:19:06	small	2.875	0.0
307	14/09/2023	Hornet_3	18	d	14:19:17	small	5.75	2.875
308	14/09/2023	Hornet_3	18	c	14:19:30	small	2.875	5.75
309	14/09/2023	Hornet_3	19	a	14:20:40	small	2.875	0.0
310	14/09/2023	Hornet_3	19	d	14:20:58	small	5.75	2.875
311	14/09/2023	Hornet_3	19	c	14:21:19	small	2.875	5.75
312	14/09/2023	Hornet_3	19	b	14:21:38	small	0.0	2.875
313	14/09/2023	Hornet_3	20	a	14:23:00	small	2.875	0.0
314	14/09/2023	Hornet_3	20	d	14:23:12	small	5.75	2.875
315	14/09/2023	Hornet_3	20	b	14:23:27	small	0.0	2.875
316	14/09/2023	Hornet_3	21	a	14:24:40	small	2.875	0.0
317	14/09/2023	Hornet_3	21	d	14:24:54	small	5.75	2.875
318	14/09/2023	Hornet_3	21	c	14:25:07	small	2.875	5.75
319	14/09/2023	Hornet_3	21	b	14:25:17	small	0.0	2.875
320	14/09/2023	Hornet_3	22	a	14:26:41	small	2.875	0.0
321	14/09/2023	Hornet_3	22	d	14:26:51	small	5.75	2.875
322	14/09/2023	Hornet_3	22	c	14:27:02	small	2.875	5.75
323	14/09/2023	Hornet_3	22	b	14:27:16	small	0.0	2.875
324	14/09/2023	Hornet_3	23	d	14:29:35	small	5.75	2.875
325	14/09/2023	Hornet_3	23	c	14:29:41	small	2.875	5.75
326	14/09/2023	Hornet_3	23	b	14:29:51	small	0.0	2.875
327	14/09/2023	Hornet_3	23	a	14:30:05	small	2.875	0.0
328	14/09/2023	Hornet_3	24	a	14:31:43	small	2.875	0.0
329	14/09/2023	Hornet_3	24	d	14:31:49	small	5.75	2.875
330	14/09/2023	Hornet_3	24	c	14:31:59	small	2.875	5.75
331	14/09/2023	Hornet_3	24	b	14:32:09	small	0.0	2.875
332	14/09/2023	Hornet_3	25	a	14:33:50	small	2.875	0.0
333	14/09/2023	Hornet_3	25	d	14:34:01	small	5.75	2.875
334	14/09/2023	Hornet_3	25	c	14:34:17	small	2.875	5.75
335	14/09/2023	Hornet_3	25	b	14:34:24	small	0.0	2.875
336	14/09/2023	Hornet_3	26	a	14:35:39	small	2.875	0.0
337	14/09/2023	Hornet_3	26	d	14:35:52	small	5.75	2.875
338	14/09/2023	Hornet_3	26	c	14:36:06	small	2.875	5.75
339	14/09/2023	Hornet_3	26	b	14:36:17	small	0.0	2.875
340	14/09/2023	Hornet_3	27	a	14:37:23	small	2.875	0.0
341	14/09/2023	Hornet_3	27	d	14:37:33	small	5.75	2.875
342	14/09/2023	Hornet_3	27	c	14:37:40	small	2.875	5.75
343	14/09/2023	Hornet_3	27	b	14:37:53	small	0.0	2.875
344	14/09/2023	Hornet_3	28	a	14:39:00	small	2.875	0.0
345	14/09/2023	Hornet_3	28	d	14:39:10	small	5.75	2.875
346	14/09/2023	Hornet_3	28	c	14:39:17	small	2.875	5.75
347	14/09/2023	Hornet_3	28	b	14:39:28	small	0.0	2.875
348	14/09/2023	Hornet_3	29	a	14:40:54	small	2.875	0.0
349	14/09/2023	Hornet_3	29	d	14:41:03	small	5.75	2.875
350	14/09/2023	Hornet_3	29	c	14:41:14	small	2.875	5.75
351	14/09/2023	Hornet_3	29	b	14:41:27	small	0.0	2.875
352	14/09/2023	Hornet_3	30	a	14:42:28	small	2.875	0.0
353	14/09/2023	Hornet_3	30	d	14:42:37	small	5.75	2.875
354	14/09/2023	Hornet_3	30	c	14:42:48	small	2.875	5.75
355	14/09/2023	Hornet_3	30	b	14:42:56	small	0.0	2.875
360	15/09/2023	Hornet_4	1	b	10:38:00	small	0.0	2.875
361	15/09/2023	Hornet_4	1	c	10:38:47	small	2.875	5.75
362	15/09/2023	Hornet_4	1	b	10:39:45	small	0.0	2.875
363	15/09/2023	Hornet_4	1	d	10:40:51	small	5.75	2.875
364	15/09/2023	Hornet_4	1	b	10:41:43	small	0.0	2.875
365	15/09/2023	Hornet_4	1	c	10:42:23	small	2.875	5.75
366	15/09/2023	Hornet_4	1	d	10:42:59	small	5.75	2.875
367	15/09/2023	Hornet_4	1	a	10:43:35	small	2.875	0.0
368	15/09/2023	Hornet_4	2	b	10:46:38	small	0.0	2.875
369	15/09/2023	Hornet_4	2	c	10:47:18	small	2.875	5.75
370	15/09/2023	Hornet_4	2	b	10:47:42	small	0.0	2.875
371	15/09/2023	Hornet_4	2	c	10:48:24	small	2.875	5.75
372	15/09/2023	Hornet_4	2	a	10:48:45	small	2.875	0.0
373	15/09/2023	Hornet_4	3	b	10:55:50	small	0.0	2.875
374	15/09/2023	Hornet_4	3	a	10:55:58	small	2.875	0.0
375	15/09/2023	Hornet_4	3	c	10:56:13	small	2.875	5.75
376	15/09/2023	Hornet_4	4	b	10:58:47	small	0.0	2.875
377	15/09/2023	Hornet_4	4	c	10:59:48	small	2.875	5.75
378	15/09/2023	Hornet_4	5	b	11:02:26	small	0.0	2.875
379	15/09/2023	Hornet_4	5	c	11:02:51	small	2.875	5.75
380	15/09/2023	Hornet_4	5	b	11:03:25	small	0.0	2.875
381	15/09/2023	Hornet_4	5	c	11:03:52	small	2.875	5.75
382	15/09/2023	Hornet_4	5	b	11:04:34	small	0.0	2.875
383	15/09/2023	Hornet_4	5	a	11:05:06	small	2.875	0.0
384	15/09/2023	Hornet_4	5	d	11:05:34	small	5.75	2.875
385	15/09/2023	Hornet_4	6	b	11:09:39	small	0.0	2.875
386	15/09/2023	Hornet_4	6	c	11:10:12	small	2.875	5.75
387	15/09/2023	Hornet_4	6	b	11:10:37	small	0.0	2.875
388	15/09/2023	Hornet_4	6	a	11:10:57	small	2.875	0.0
389	15/09/2023	Hornet_4	7	b	11:14:54	small	0.0	2.875
390	15/09/2023	Hornet_4	7	c	11:15:30	small	2.875	5.75
391	15/09/2023	Hornet_4	7	b	11:16:08	small	0.0	2.875
392	15/09/2023	Hornet_4	7	a	11:16:14	small	2.875	0.0
393	15/09/2023	Hornet_4	8	b	11:18:38	small	0.0	2.875
394	15/09/2023	Hornet_4	8	c	11:18:58	small	2.875	5.75
395	15/09/2023	Hornet_4	8	a	11:19:30	small	2.875	0.0
396	15/09/2023	Hornet_4	8	b	11:20:16	small	0.0	2.875
397	15/09/2023	Hornet_4	8	c	11:20:33	small	2.875	5.75
398	15/09/2023	Hornet_4	8	d	11:21:16	small	5.75	2.875
399	15/09/2023	Hornet_4	9	b	11:26:44	small	0.0	2.875
400	15/09/2023	Hornet_4	9	a	11:27:08	small	2.875	0.0
401	15/09/2023	Hornet_4	10	b	11:29:42	small	0.0	2.875
402	15/09/2023	Hornet_4	10	a	11:29:56	small	2.875	0.0
403	15/09/2023	Hornet_4	10	c	11:30:25	small	2.875	5.75
404	15/09/2023	Hornet_4	11	b	11:33:21	small	0.0	2.875
405	15/09/2023	Hornet_4	11	a	11:33:37	small	2.875	0.0
406	15/09/2023	Hornet_4	11	b	11:33:55	small	0.0	2.875
407	15/09/2023	Hornet_4	11	c	11:34:09	small	2.875	5.75
408	15/09/2023	Hornet_4	12	b	11:36:21	small	0.0	2.875
409	15/09/2023	Hornet_4	12	a	11:36:43	small	2.875	0.0
410	15/09/2023	Hornet_4	12	c	11:37:07	small	2.875	5.75
411	15/09/2023	Hornet_4	12	a	11:38:20	small	2.875	0.0
412	15/09/2023	Hornet_4	12	d	11:38:40	small	5.75	2.875
413	15/09/2023	Hornet_4	13	b	11:40:24	small	0.0	2.875
414	15/09/2023	Hornet_4	13	c	11:41:19	small	2.875	5.75
415	15/09/2023	Hornet_4	13	a	11:41:51	small	2.875	0.0
416	15/09/2023	Hornet_4	14	b	11:45:11	small	0.0	2.875
417	15/09/2023	Hornet_4	14	a	11:45:36	small	2.875	0.0
418	15/09/2023	Hornet_4	14	c	11:46:06	small	2.875	5.75
419	15/09/2023	Hornet_4	15	b	11:47:55	small	0.0	2.875
420	15/09/2023	Hornet_4	15	c	11:48:17	small	2.875	5.75
421	15/09/2023	Hornet_4	15	a	11:48:41	small	2.875	0.0
422	15/09/2023	Hornet_4	16	a	11:51:54	small	2.875	0.0
423	15/09/2023	Hornet_4	16	c	11:52:10	small	2.875	5.75
424	15/09/2023	Hornet_4	16	b	11:52:30	small	0.0	2.875
425	15/09/2023	Hornet_4	16	a	11:53:10	small	2.875	0.0
426	15/09/2023	Hornet_4	16	c	11:53:34	small	2.875	5.75
427	15/09/2023	Hornet_4	16	d	11:54:08	small	5.75	2.875
428	15/09/2023	Hornet_4	17	b	11:57:59	small	0.0	2.875
429	15/09/2023	Hornet_4	17	a	11:58:25	small	2.875	0.0
430	15/09/2023	Hornet_4	17	c	11:58:56	small	2.875	5.75
431	15/09/2023	Hornet_4	18	d	12:01:36	small	5.75	2.875
432	15/09/2023	Hornet_4	18	c	12:02:10	small	2.875	5.75
433	15/09/2023	Hornet_4	18	b	12:02:52	small	0.0	2.875
434	15/09/2023	Hornet_4	18	a	12:03:10	small	2.875	0.0
435	15/09/2023	Hornet_4	19	b	12:05:58	small	0.0	2.875
436	15/09/2023	Hornet_4	19	c	12:06:35	small	2.875	5.75
437	15/09/2023	Hornet_4	20	b	12:08:29	small	0.0	2.875
438	15/09/2023	Hornet_4	20	c	12:08:39	small	2.875	5.75
439	15/09/2023	Hornet_4	20	d	12:09:16	small	5.75	2.875
440	15/09/2023	Hornet_4	21	b	12:11:17	small	0.0	2.875
441	15/09/2023	Hornet_4	21	a	12:11:40	small	2.875	0.0
442	15/09/2023	Hornet_4	21	d	12:11:57	small	5.75	2.875
443	15/09/2023	Hornet_4	21	c	12:12:09	small	2.875	5.75
444	15/09/2023	Hornet_4	22	b	12:14:54	small	0.0	2.875
445	15/09/2023	Hornet_4	22	c	12:15:17	small	2.875	5.75
446	15/09/2023	Hornet_4	22	a	12:15:43	small	2.875	0.0
447	15/09/2023	Hornet_4	23	b	12:17:33	small	0.0	2.875
448	15/09/2023	Hornet_4	23	c	12:17:50	small	2.875	5.75
449	15/09/2023	Hornet_4	23	d	12:18:14	small	5.75	2.875
450	15/09/2023	Hornet_4	23	c	12:18:49	small	2.875	5.75
451	15/09/2023	Hornet_4	23	b	12:19:00	small	0.0	2.875
452	15/09/2023	Hornet_4	23	a	12:19:13	small	2.875	0.0
453	15/09/2023	Hornet_4	24	b	12:23:15	small	0.0	2.875
454	15/09/2023	Hornet_4	24	a	12:23:36	small	2.875	0.0
455	15/09/2023	Hornet_4	24	d	12:23:54	small	5.75	2.875
456	15/09/2023	Hornet_4	24	c	12:24:23	small	2.875	5.75
457	15/09/2023	Hornet_4	25	b	12:26:20	small	0.0	2.875
458	15/09/2023	Hornet_4	25	a	12:26:39	small	2.875	0.0
459	15/09/2023	Hornet_4	25	d	12:27:02	small	5.75	2.875
460	15/09/2023	Hornet_4	25	c	12:27:24	small	2.875	5.75
461	15/09/2023	Hornet_4	26	b	12:29:05	small	0.0	2.875
462	15/09/2023	Hornet_4	26	a	12:29:30	small	2.875	0.0
463	15/09/2023	Hornet_4	26	d	12:29:48	small	5.75	2.875
464	15/09/2023	Hornet_4	26	c	12:30:08	small	2.875	5.75
465	15/09/2023	Hornet_4	27	b	12:32:16	small	0.0	2.875
466	15/09/2023	Hornet_4	27	c	12:32:32	small	2.875	5.75
467	15/09/2023	Hornet_4	27	d	12:33:07	small	5.75	2.875
468	15/09/2023	Hornet_4	28	b	12:35:46	small	0.0	2.875
469	15/09/2023	Hornet_4	28	a	12:35:57	small	2.875	0.0
470	15/09/2023	Hornet_4	28	d	12:36:07	small	5.75	2.875
471	15/09/2023	Hornet_4	28	c	12:36:18	small	2.875	5.75
472	15/09/2023	Hornet_4	29	a	12:37:56	small	2.875	0.0
473	15/09/2023	Hornet_4	29	d	12:38:09	small	5.75	2.875
474	15/09/2023	Hornet_4	29	c	12:38:33	small	2.875	5.75
475	15/09/2023	Hornet_4	30	b	12:39:58	small	0.0	2.875
476	15/09/2023	Hornet_4	30	a	12:40:22	small	2.875	0.0
477	15/09/2023	Hornet_4	30	d	12:40:33	small	5.75	2.875
478	15/09/2023	Hornet_4	30	c	12:40:42	small	2.875	5.75
489	16/09/2023	Hornet_5	1	d	09:32:10	small	5.75	2.875
490	16/09/2023	Hornet_5	1	b	09:32:28	small	0.0	2.875
491	16/09/2023	Hornet_5	1	c	09:32:41	small	2.875	5.75
492	16/09/2023	Hornet_5	1	d	09:33:29	small	5.75	2.875
493	16/09/2023	Hornet_5	1	b	09:33:56	small	0.0	2.875
494	16/09/2023	Hornet_5	1	a	09:35:19	small	2.875	0.0
495	16/09/2023	Hornet_5	2	a	09:40:10	small	2.875	0.0
496	16/09/2023	Hornet_5	2	c	09:40:29	small	2.875	5.75
497	16/09/2023	Hornet_5	2	b	09:41:11	small	0.0	2.875
498	16/09/2023	Hornet_5	3	b	09:43:25	small	0.0	2.875
499	16/09/2023	Hornet_5	3	a	09:44:11	small	2.875	0.0
500	16/09/2023	Hornet_5	4	b	09:48:46	small	0.0	2.875
501	16/09/2023	Hornet_5	4	c	09:49:01	small	2.875	5.75
502	16/09/2023	Hornet_5	4	d	09:49:25	small	5.75	2.875
503	16/09/2023	Hornet_5	5	a	09:54:11	small	2.875	0.0
504	16/09/2023	Hornet_5	5	d	09:55:00	small	5.75	2.875
505	16/09/2023	Hornet_5	5	b	09:55:46	small	0.0	2.875
506	16/09/2023	Hornet_5	6	a	09:58:49	small	2.875	0.0
507	16/09/2023	Hornet_5	6	d	09:59:11	small	5.75	2.875
508	16/09/2023	Hornet_5	6	c	09:59:46	small	2.875	5.75
509	16/09/2023	Hornet_5	6	b	09:59:55	small	0.0	2.875
510	16/09/2023	Hornet_5	7	a	10:03:05	small	2.875	0.0
511	16/09/2023	Hornet_5	7	b	10:04:45	small	0.0	2.875
512	16/09/2023	Hornet_5	7	a	10:04:26	small	2.875	0.0
513	16/09/2023	Hornet_5	7	c	10:09:03	small	2.875	5.75
514	16/09/2023	Hornet_5	7	b	10:09:32	small	0.0	2.875
515	16/09/2023	Hornet_5	7	a	10:09:46	small	2.875	0.0
516	16/09/2023	Hornet_5	7	b	10:10:46	small	0.0	2.875
517	16/09/2023	Hornet_5	7	c	10:11:08	small	2.875	5.75
518	16/09/2023	Hornet_5	7	a	10:11:46	small	2.875	0.0
519	16/09/2023	Hornet_5	7	c	10:13:01	small	2.875	5.75
520	16/09/2023	Hornet_5	7	d	10:13:16	small	5.75	2.875
521	16/09/2023	Hornet_5	8	a	10:17:26	small	2.875	0.0
522	16/09/2023	Hornet_5	8	d	10:18:01	small	5.75	2.875
523	16/09/2023	Hornet_5	8	c	10:18:11	small	2.875	5.75
524	16/09/2023	Hornet_5	8	b	10:18:20	small	0.0	2.875
525	16/09/2023	Hornet_5	9	a	10:20:05	small	2.875	0.0
526	16/09/2023	Hornet_5	9	b	10:20:30	small	0.0	2.875
527	16/09/2023	Hornet_5	9	a	10:20:54	small	2.875	0.0
528	16/09/2023	Hornet_5	9	d	10:21:14	small	5.75	2.875
529	16/09/2023	Hornet_5	10	a	10:23:07	small	2.875	0.0
530	16/09/2023	Hornet_5	10	b	10:23:27	small	0.0	2.875
531	16/09/2023	Hornet_5	10	d	10:23:42	small	5.75	2.875
532	16/09/2023	Hornet_5	11	a	10:26:12	small	2.875	0.0
533	16/09/2023	Hornet_5	11	b	10:26:31	small	0.0	2.875
534	16/09/2023	Hornet_5	11	d	10:27:21	small	5.75	2.875
535	16/09/2023	Hornet_5	12	a	10:29:30	small	2.875	0.0
536	16/09/2023	Hornet_5	12	b	10:29:39	small	0.0	2.875
537	16/09/2023	Hornet_5	12	c	10:30:01	small	2.875	5.75
538	16/09/2023	Hornet_5	12	d	10:30:30	small	5.75	2.875
539	16/09/2023	Hornet_5	13	a	10:31:05	small	2.875	0.0
540	16/09/2023	Hornet_5	13	b	10:32:05	small	0.0	2.875
541	16/09/2023	Hornet_5	13	c	10:32:12	small	2.875	5.75
542	16/09/2023	Hornet_5	13	d	10:32:23	small	5.75	2.875
543	16/09/2023	Hornet_5	14	a	10:34:10	small	2.875	0.0
544	16/09/2023	Hornet_5	14	d	10:34:25	small	5.75	2.875
545	16/09/2023	Hornet_5	14	c	10:34:50	small	2.875	5.75
546	16/09/2023	Hornet_5	14	b	10:35:18	small	0.0	2.875
547	16/09/2023	Hornet_5	15	a	10:37:24	small	2.875	0.0
548	16/09/2023	Hornet_5	15	b	10:37:36	small	0.0	2.875
549	16/09/2023	Hornet_5	15	d	10:38:01	small	5.75	2.875
550	16/09/2023	Hornet_5	16	a	10:40:24	small	2.875	0.0
551	16/09/2023	Hornet_5	16	b	10:40:33	small	0.0	2.875
552	16/09/2023	Hornet_5	16	c	10:40:44	small	2.875	5.75
553	16/09/2023	Hornet_5	16	b	10:41:04	small	0.0	2.875
554	16/09/2023	Hornet_5	16	a	10:41:11	small	2.875	0.0
555	16/09/2023	Hornet_5	16	d	10:41:20	small	5.75	2.875
556	16/09/2023	Hornet_5	17	a	10:43:21	small	2.875	0.0
557	16/09/2023	Hornet_5	17	b	10:43:33	small	0.0	2.875
558	16/09/2023	Hornet_5	17	c	10:43:57	small	2.875	5.75
559	16/09/2023	Hornet_5	17	d	10:44:12	small	5.75	2.875
560	16/09/2023	Hornet_5	18	a	10:46:17	small	2.875	0.0
561	16/09/2023	Hornet_5	18	b	10:46:28	small	0.0	2.875
562	16/09/2023	Hornet_5	18	d	10:46:42	small	5.75	2.875
563	16/09/2023	Hornet_5	18	c	10:47:44	small	2.875	5.75
564	16/09/2023	Hornet_5	19	a	10:49:37	small	2.875	0.0
565	16/09/2023	Hornet_5	19	b	10:49:59	small	0.0	2.875
566	16/09/2023	Hornet_5	19	d	10:50:17	small	5.75	2.875
567	16/09/2023	Hornet_5	19	b	10:51:40	small	0.0	2.875
568	16/09/2023	Hornet_5	19	d	10:52:16	small	5.75	2.875
569	16/09/2023	Hornet_5	19	a	10:52:35	small	2.875	0.0
570	16/09/2023	Hornet_5	19	b	10:53:10	small	0.0	2.875
571	16/09/2023	Hornet_5	19	c	10:53:17	small	2.875	5.75
572	16/09/2023	Hornet_5	20	a	10:55:02	small	2.875	0.0
573	16/09/2023	Hornet_5	20	b	10:55:15	small	0.0	2.875
574	16/09/2023	Hornet_5	20	d	10:55:25	small	5.75	2.875
575	16/09/2023	Hornet_5	20	b	10:56:06	small	0.0	2.875
576	16/09/2023	Hornet_5	20	c	10:56:12	small	2.875	5.75
577	16/09/2023	Hornet_5	21	a	10:58:21	small	2.875	0.0
578	16/09/2023	Hornet_5	21	b	10:58:33	small	0.0	2.875
579	16/09/2023	Hornet_5	21	d	10:58:39	small	5.75	2.875
580	16/09/2023	Hornet_5	21	b	10:59:26	small	0.0	2.875
581	16/09/2023	Hornet_5	21	a	10:59:31	small	2.875	0.0
582	16/09/2023	Hornet_5	21	d	10:59:42	small	5.75	2.875
583	16/09/2023	Hornet_5	21	c	11:00:01	small	2.875	5.75
584	16/09/2023	Hornet_5	22	a	11:02:17	small	2.875	0.0
585	16/09/2023	Hornet_5	22	b	11:02:27	small	0.0	2.875
586	16/09/2023	Hornet_5	22	d	11:02:40	small	5.75	2.875
587	16/09/2023	Hornet_5	22	c	11:03:08	small	2.875	5.75
588	16/09/2023	Hornet_5	23	a	11:05:35	small	2.875	0.0
589	16/09/2023	Hornet_5	23	b	11:05:45	small	0.0	2.875
590	16/09/2023	Hornet_5	23	d	11:05:59	small	5.75	2.875
591	16/09/2023	Hornet_5	23	c	11:06:13	small	2.875	5.75
592	16/09/2023	Hornet_5	24	a	11:08:09	small	2.875	0.0
593	16/09/2023	Hornet_5	24	b	11:08:20	small	0.0	2.875
594	16/09/2023	Hornet_5	24	c	11:08:26	small	2.875	5.75
595	16/09/2023	Hornet_5	24	d	11:08:34	small	5.75	2.875
596	16/09/2023	Hornet_5	25	a	11:12:02	small	2.875	0.0
597	16/09/2023	Hornet_5	25	b	11:12:34	small	0.0	2.875
598	16/09/2023	Hornet_5	25	c	11:12:46	small	2.875	5.75
599	16/09/2023	Hornet_5	25	d	11:12:52	small	5.75	2.875
600	16/09/2023	Hornet_5	26	nest	11:13:03	small
601	16/09/2023	Hornet_5	26	a	11:15:12	small	2.875	0.0
602	16/09/2023	Hornet_5	26	b	11:15:18	small	0.0	2.875
603	16/09/2023	Hornet_5	26	c	11:15:26	small	2.875	5.75
604	16/09/2023	Hornet_5	26	d	11:15:44	small	5.75	2.875
605	16/09/2023	Hornet_5	27	a	11:17:59	small	2.875	0.0
606	16/09/2023	Hornet_5	27	b	11:18:11	small	0.0	2.875
607	16/09/2023	Hornet_5	27	c	11:18:20	small	2.875	5.75
608	16/09/2023	Hornet_5	27	d	11:18:30	small	5.75	2.875
609	16/09/2023	Hornet_5	28	a	11:20:44	small	2.875	0.0
610	16/09/2023	Hornet_5	28	b	11:21:00	small	0.0	2.875
611	16/09/2023	Hornet_5	28	c	11:21:13	small	2.875	5.75
612	16/09/2023	Hornet_5	28	d	11:21:36	small	5.75	2.875
613	16/09/2023	Hornet_5	29	a	11:23:30	small	2.875	0.0
614	16/09/2023	Hornet_5	29	b	11:23:36	small	0.0	2.875
615	16/09/2023	Hornet_5	29	c	11:23:52	small	2.875	5.75
616	16/09/2023	Hornet_5	29	d	11:24:04	small	5.75	2.875
617	16/09/2023	Hornet_5	30	a	11:26:39	small	2.875	0.0
618	16/09/2023	Hornet_5	30	b	11:26:49	small	0.0	2.875
619	16/09/2023	Hornet_5	30	c	11:26:59	small	2.875	5.75
620	16/09/2023	Hornet_5	30	d	11:27:10	small	5.75	2.875
621	2023-05-09 00:00:00	Hornet_6	1	c	16:16:41	large	2.875	5.75
622	2023-05-09 00:00:00	Hornet_6	1	a	16:16:46	large	2.875	0.0
623	2023-05-09 00:00:00	Hornet_6	1	c	16:17:53	large	2.875	5.75
624	2023-05-09 00:00:00	Hornet_6	1	b	16:18:10	large	-8.85	2.875
625	2023-05-09 00:00:00	Hornet_6	1	a	16:18:45	large	2.875	0.0
626	2023-05-09 00:00:00	Hornet_6	1	c	16:19:00	large	2.875	5.75
627	2023-05-09 00:00:00	Hornet_6	1	d	16:20:09	large	14.6	2.875
628	2023-05-09 00:00:00	Hornet_6	2	c	16:23:26	large	2.875	5.75
629	2023-05-09 00:00:00	Hornet_6	2	a	16:23:36	large	2.875	0.0
630	2023-05-09 00:00:00	Hornet_6	2	b	16:23:56	large	-8.85	2.875
631	2023-05-09 00:00:00	Hornet_6	2	c	16:24:07	large	2.875	5.75
632	2023-05-09 00:00:00	Hornet_6	2	d	16:24:23	large	14.6	2.875
633	2023-05-09 00:00:00	Hornet_6	3	c	16:28:06	large	2.875	5.75
634	2023-05-09 00:00:00	Hornet_6	3	a	16:28:14	large	2.875	0.0
635	2023-05-09 00:00:00	Hornet_6	3	c	16:28:31	large	2.875	5.75
636	2023-05-09 00:00:00	Hornet_6	3	d	16:28:38	large	14.6	2.875
637	2023-05-09 00:00:00	Hornet_6	4	a	16:31:10	large	2.875	0.0
638	2023-05-09 00:00:00	Hornet_6	4	b	16:29:26	large	-8.85	2.875
639	2023-05-09 00:00:00	Hornet_6	4	a	16:29:52	large	2.875	0.0
640	2023-05-09 00:00:00	Hornet_6	4	c	16:29:59	large	2.875	5.75
641	2023-05-09 00:00:00	Hornet_6	4	d	16:30:06	large	14.6	2.875
642	2023-05-09 00:00:00	Hornet_6	5	c	16:34:28	large	2.875	5.75
643	2023-05-09 00:00:00	Hornet_6	5	a	16:34:36	large	2.875	0.0
644	2023-05-09 00:00:00	Hornet_6	5	c	16:35:19	large	2.875	5.75
645	2023-05-09 00:00:00	Hornet_6	5	d	16:35:25	large	14.6	2.875
646	2023-05-09 00:00:00	Hornet_6	6	c	16:37:46	large	2.875	5.75
647	2023-05-09 00:00:00	Hornet_6	6	a	16:37:53	large	2.875	0.0
648	2023-05-09 00:00:00	Hornet_6	7	c	16:43:27	large	2.875	5.75
649	2023-05-09 00:00:00	Hornet_6	7	a	16:43:41	large	2.875	0.0
650	2023-05-09 00:00:00	Hornet_6	7	b	16:43:57	large	-8.85	2.875
651	2023-05-09 00:00:00	Hornet_6	8	c	16:46:30	large	2.875	5.75
652	2023-05-09 00:00:00	Hornet_6	8	a	16:46:36	large	2.875	0.0
653	2023-05-09 00:00:00	Hornet_6	8	b	16:47:28	large	-8.85	2.875
654	2023-05-09 00:00:00	Hornet_6	8	a	16:47:44	large	2.875	0.0
655	2023-05-09 00:00:00	Hornet_6	8	c	16:47:48	large	2.875	5.75
656	2023-05-09 00:00:00	Hornet_6	8	d	16:48:02	large	14.6	2.875
657	2023-05-09 00:00:00	Hornet_6	9	c	16:52:08	large	2.875	5.75
658	2023-05-09 00:00:00	Hornet_6	9	a	16:52:20	large	2.875	0.0
659	2023-05-09 00:00:00	Hornet_6	9	b	16:52:29	large	-8.85	2.875
660	2023-05-09 00:00:00	Hornet_6	9	c	16:55:01	large	2.875	5.75
661	2023-05-09 00:00:00	Hornet_6	9	a	16:55:10	large	2.875	0.0
662	2023-05-09 00:00:00	Hornet_6	9	b	16:55:43	large	-8.85	2.875
663	2023-05-09 00:00:00	Hornet_6	9	a	16:55:56	large	2.875	0.0
664	2023-05-09 00:00:00	Hornet_6	9	c	16:56:09	large	2.875	5.75
665	2023-05-09 00:00:00	Hornet_6	9	d	16:56:49	large	14.6	2.875
666	2023-05-09 00:00:00	Hornet_6	10	c	17:00:01	large	2.875	5.75
667	2023-05-09 00:00:00	Hornet_6	10	a	17:00:14	large	2.875	0.0
668	2023-05-09 00:00:00	Hornet_6	10	c	17:00:25	large	2.875	5.75
669	2023-05-09 00:00:00	Hornet_6	10	a	17:00:33	large	2.875	0.0
670	2023-05-09 00:00:00	Hornet_6	10	c	17:00:39	large	2.875	5.75
671	2023-05-09 00:00:00	Hornet_6	10	d	17:00:51	large	14.6	2.875
672	2023-05-09 00:00:00	Hornet_6	11	c	17:03:31	large	2.875	5.75
673	2023-05-09 00:00:00	Hornet_6	11	a	17:03:34	large	2.875	0.0
674	2023-05-09 00:00:00	Hornet_6	11	c	17:03:46	large	2.875	5.75
675	2023-05-09 00:00:00	Hornet_6	11	a	17:03:52	large	2.875	0.0
676	2023-05-09 00:00:00	Hornet_6	11	c	17:04:15	large	2.875	5.75
677	2023-05-09 00:00:00	Hornet_6	11	d	17:04:21	large	14.6	2.875
678	2023-05-09 00:00:00	Hornet_6	12	c	17:06:43	large	2.875	5.75
679	2023-05-09 00:00:00	Hornet_6	12	a	17:06:54	large	2.875	0.0
680	2023-05-09 00:00:00	Hornet_6	12	b	17:07:13	large	-8.85	2.875
681	2023-05-09 00:00:00	Hornet_6	12	c	17:09:57	large	2.875	5.75
682	2023-05-09 00:00:00	Hornet_6	12	a	17:10:01	large	2.875	0.0
683	2023-05-09 00:00:00	Hornet_6	12	b	17:10:19	large	-8.85	2.875
684	2023-05-09 00:00:00	Hornet_6	12	a	17:10:37	large	2.875	0.0
685	2023-05-09 00:00:00	Hornet_6	12	c	17:10:43	large	2.875	5.75
686	2023-05-09 00:00:00	Hornet_6	12	d	17:10:52	large	14.6	2.875
687	2023-05-09 00:00:00	Hornet_6	13	c	17:14:44	large	2.875	5.75
688	2023-05-09 00:00:00	Hornet_6	13	a	17:14:56	large	2.875	0.0
689	2023-05-09 00:00:00	Hornet_6	13	b	17:15:16	large	-8.85	2.875
690	2023-05-09 00:00:00	Hornet_6	13	c	17:17:45	large	2.875	5.75
691	2023-05-09 00:00:00	Hornet_6	13	a	17:17:49	large	2.875	0.0
692	2023-05-09 00:00:00	Hornet_6	13	c	17:18:05	large	2.875	5.75
693	2023-05-09 00:00:00	Hornet_6	13	d	17:18:20	large	14.6	2.875
694	2023-05-09 00:00:00	Hornet_6	14	c	17:22:06	large	2.875	5.75
695	2023-05-09 00:00:00	Hornet_6	14	a	17:22:17	large	2.875	0.0
696	2023-05-09 00:00:00	Hornet_6	14	b	17:22:33	large	-8.85	2.875
697	2023-05-09 00:00:00	Hornet_6	15	c	17:25:15	large	2.875	5.75
698	2023-05-09 00:00:00	Hornet_6	15	a	17:25:21	large	2.875	0.0
699	2023-05-09 00:00:00	Hornet_6	15	b	17:25:41	large	-8.85	2.875
700	2023-05-09 00:00:00	Hornet_6	15	c	17:28:14	large	2.875	5.75
701	2023-05-09 00:00:00	Hornet_6	15	a	17:28:18	large	2.875	0.0
702	2023-05-09 00:00:00	Hornet_6	15	b	17:28:35	large	-8.85	2.875
703	2023-05-09 00:00:00	Hornet_6	15	c	17:29:01	large	2.875	5.75
704	2023-05-09 00:00:00	Hornet_6	15	a	17:29:26	large	2.875	0.0
705	2023-05-09 00:00:00	Hornet_6	15	c	17:29:33	large	2.875	5.75
706	2023-05-09 00:00:00	Hornet_6	15	d	17:29:51	large	14.6	2.875
707	2023-05-09 00:00:00	Hornet_6	16	c	17:33:21	large	2.875	5.75
708	2023-05-09 00:00:00	Hornet_6	16	a	17:33:27	large	2.875	0.0
709	2023-05-09 00:00:00	Hornet_6	16	b	17:33:43	large	-8.85	2.875
710	2023-05-09 00:00:00	Hornet_6	16	a	17:34:00	large	2.875	0.0
711	2023-05-09 00:00:00	Hornet_6	16	c	17:34:06	large	2.875	5.75
712	2023-05-09 00:00:00	Hornet_6	16	d	17:34:17	large	14.6	2.875
713	2023-05-09 00:00:00	Hornet_6	17	c	17:37:21	large	2.875	5.75
714	2023-05-09 00:00:00	Hornet_6	17	a	17:37:29	large	2.875	0.0
715	2023-05-09 00:00:00	Hornet_6	18	c	17:40:17	large	2.875	5.75
716	2023-05-09 00:00:00	Hornet_6	18	a	17:40:29	large	2.875	0.0
717	2023-05-09 00:00:00	Hornet_6	18	b	17:40:48	large	-8.85	2.875
718	2023-05-09 00:00:00	Hornet_6	18	a	17:41:06	large	2.875	0.0
719	2023-05-09 00:00:00	Hornet_6	18	c	17:41:11	large	2.875	5.75
720	2023-05-09 00:00:00	Hornet_6	18	d	17:41:17	large	14.6	2.875
721	2023-05-09 00:00:00	Hornet_6	19	c	17:44:08	large	2.875	5.75
722	2023-05-09 00:00:00	Hornet_6	19	a	17:44:23	large	2.875	0.0
723	2023-05-09 00:00:00	Hornet_6	19	b	17:44:35	large	-8.85	2.875
724	2023-05-09 00:00:00	Hornet_6	19	a	17:44:48	large	2.875	0.0
725	2023-05-09 00:00:00	Hornet_6	19	b	17:44:54	large	-8.85	2.875
726	2023-05-09 00:00:00	Hornet_6	19	d	17:45:02	large	14.6	2.875
727	2023-05-09 00:00:00	Hornet_6	20	c	17:48:00	large	2.875	5.75
728	2023-05-09 00:00:00	Hornet_6	20	a	17:48:10	large	2.875	0.0
729	2023-05-09 00:00:00	Hornet_6	20	b	17:48:33	large	-8.85	2.875
730	2023-05-09 00:00:00	Hornet_6	21	c	17:51:36	large	2.875	5.75
731	2023-05-09 00:00:00	Hornet_6	21	a	17:51:42	large	2.875	0.0
732	2023-05-09 00:00:00	Hornet_6	21	b	17:51:54	large	-8.85	2.875
733	2023-05-09 00:00:00	Hornet_6	21	c	17:52:10	large	2.875	5.75
734	2023-05-09 00:00:00	Hornet_6	21	d	17:52:17	large	14.6	2.875
735	2023-05-09 00:00:00	Hornet_6	22	d	17:56:03	large	14.6	2.875
736	2023-05-09 00:00:00	Hornet_6	22	c	17:56:33	large	2.875	5.75
737	2023-05-09 00:00:00	Hornet_6	22	a	17:56:47	large	2.875	0.0
738	2023-07-09 00:00:00	Hornet_7	1	c	14:29:49	large	2.875	5.75
739	2023-07-09 00:00:00	Hornet_7	1	a	14:32:57	large	2.875	0.0
740	2023-07-09 00:00:00	Hornet_7	1	c	14:33:45	large	2.875	5.75
741	2023-07-09 00:00:00	Hornet_7	1	a	14:34:14	large	2.875	0.0
742	2023-07-09 00:00:00	Hornet_7	1	c	14:34:40	large	2.875	5.75
743	2023-07-09 00:00:00	Hornet_7	1	a	14:35:01	large	2.875	0.0
744	2023-07-09 00:00:00	Hornet_7	1	c	14:35:34	large	2.875	5.75
745	2023-07-09 00:00:00	Hornet_7	1	d	14:36:03	large	14.6	2.875
746	2023-07-09 00:00:00	Hornet_7	1	a	14:37:30	large	2.875	0.0
747	2023-07-09 00:00:00	Hornet_7	1	d	14:39:03	large	14.6	2.875
748	2023-07-09 00:00:00	Hornet_7	1	b	14:41:00	large	-8.85	2.875
749	2023-07-09 00:00:00	Hornet_7	2	a	14:54:26	large	2.875	0.0
750	2023-07-09 00:00:00	Hornet_7	2	c	14:54:41	large	2.875	5.75
751	2023-07-09 00:00:00	Hornet_7	2	a	14:54:52	large	2.875	0.0
752	2023-07-09 00:00:00	Hornet_7	2	d	14:55:10	large	14.6	2.875
753	2023-07-09 00:00:00	Hornet_7	2	b	14:55:23	large	-8.85	2.875
754	2023-07-09 00:00:00	Hornet_7	3	a	14:59:04	large	2.875	0.0
755	2023-07-09 00:00:00	Hornet_7	3	c	14:59:20	large	2.875	5.75
756	2023-07-09 00:00:00	Hornet_7	3	a	14:59:37	large	2.875	0.0
757	2023-07-09 00:00:00	Hornet_7	3	c	14:59:48	large	2.875	5.75
758	2023-07-09 00:00:00	Hornet_7	3	d	15:00:00	large	14.6	2.875
759	2023-07-09 00:00:00	Hornet_7	3	c	15:00:22	large	2.875	5.75
760	2023-07-09 00:00:00	Hornet_7	3	a	15:00:29	large	2.875	0.0
761	2023-07-09 00:00:00	Hornet_7	3	c	15:03:02	large	2.875	5.75
762	2023-07-09 00:00:00	Hornet_7	3	d	15:03:14	large	14.6	2.875
763	2023-07-09 00:00:00	Hornet_7	3	c	15:03:31	large	2.875	5.75
764	2023-07-09 00:00:00	Hornet_7	3	a	15:03:39	large	2.875	0.0
765	2023-07-09 00:00:00	Hornet_7	3	b	15:04:21	large	-8.85	2.875
766	2023-07-09 00:00:00	Hornet_7	4	c	15:08:26	large	2.875	5.75
767	2023-07-09 00:00:00	Hornet_7	4	a	15:08:49	large	2.875	0.0
768	2023-07-09 00:00:00	Hornet_7	4	c	15:09:07	large	2.875	5.75
769	2023-07-09 00:00:00	Hornet_7	4	d	15:09:42	large	14.6	2.875
770	2023-07-09 00:00:00	Hornet_7	5	a	15:16:24	large	2.875	0.0
771	2023-07-09 00:00:00	Hornet_7	5	c	15:16:25	large	2.875	5.75
772	2023-07-09 00:00:00	Hornet_7	5	a	15:16:39	large	2.875	0.0
773	2023-07-09 00:00:00	Hornet_7	5	b	15:17:03	large	-8.85	2.875
774	2023-07-09 00:00:00	Hornet_7	6	a	15:20:00	large	2.875	0.0
775	2023-07-09 00:00:00	Hornet_7	6	c	15:20:05	large	2.875	5.75
776	2023-07-09 00:00:00	Hornet_7	6	d	15:20:17	large	14.6	2.875
777	2023-07-09 00:00:00	Hornet_7	6	c	15:20:41	large	2.875	5.75
778	2023-07-09 00:00:00	Hornet_7	6	a	15:20:50	large	2.875	0.0
779	2023-07-09 00:00:00	Hornet_7	6	b	15:21:31	large	-8.85	2.875
780	2023-07-09 00:00:00	Hornet_7	7	a	15:34:33	large	2.875	0.0
781	2023-07-09 00:00:00	Hornet_7	7	c	15:34:45	large	2.875	5.75
782	2023-07-09 00:00:00	Hornet_7	7	d	15:35:00	large	14.6	2.875
783	2023-07-09 00:00:00	Hornet_7	7	a	15:35:30	large	2.875	0.0
784	2023-07-09 00:00:00	Hornet_7	7	c	15:35:45	large	2.875	5.75
785	2023-07-09 00:00:00	Hornet_7	7	a	15:35:55	large	2.875	0.0
786	2023-07-09 00:00:00	Hornet_7	7	b	15:36:09	large	-8.85	2.875
787	2023-07-09 00:00:00	Hornet_7	8	a	15:37:51	large	2.875	0.0
788	2023-07-09 00:00:00	Hornet_7	8	c	15:38:50	large	2.875	5.75
789	2023-07-09 00:00:00	Hornet_7	8	d	15:39:10	large	14.6	2.875
790	2023-07-09 00:00:00	Hornet_7	8	a	15:39:38	large	2.875	0.0
791	2023-07-09 00:00:00	Hornet_7	8	c	15:39:50	large	2.875	5.75
792	2023-07-09 00:00:00	Hornet_7	8	b	15:40:50	large	-8.85	2.875
793	2023-07-09 00:00:00	Hornet_7	9	a	15:42:20	large	2.875	0.0
794	2023-07-09 00:00:00	Hornet_7	9	c	15:42:30	large	2.875	5.75
795	2023-07-09 00:00:00	Hornet_7	9	d	15:42:47	large	14.6	2.875
796	2023-07-09 00:00:00	Hornet_7	9	a	15:43:08	large	2.875	0.0
797	2023-07-09 00:00:00	Hornet_7	9	b	15:43:25	large	-8.85	2.875
798	2023-07-09 00:00:00	Hornet_7	10	a	15:45:48	large	2.875	0.0
799	2023-07-09 00:00:00	Hornet_7	10	c	15:45:56	large	2.875	5.75
800	2023-07-09 00:00:00	Hornet_7	10	a	15:46:08	large	2.875	0.0
801	2023-07-09 00:00:00	Hornet_7	10	b	15:46:14	large	-8.85	2.875
802	2023-07-09 00:00:00	Hornet_7	10	c	15:46:47	large	2.875	5.75
803	2023-07-09 00:00:00	Hornet_7	10	d	15:46:55	large	14.6	2.875
804	2023-07-09 00:00:00	Hornet_7	11	a	15:49:19	large	2.875	0.0
805	2023-07-09 00:00:00	Hornet_7	11	c	15:49:34	large	2.875	5.75
806	2023-07-09 00:00:00	Hornet_7	11	a	15:49:46	large	2.875	0.0
807	2023-07-09 00:00:00	Hornet_7	11	b	15:49:55	large	-8.85	2.875
808	2023-07-09 00:00:00	Hornet_7	11	a	15:50:27	large	2.875	0.0
809	2023-07-09 00:00:00	Hornet_7	11	c	15:50:36	large	2.875	5.75
810	2023-07-09 00:00:00	Hornet_7	11	d	15:50:46	large	14.6	2.875
811	2023-07-09 00:00:00	Hornet_7	12	a	15:53:36	large	2.875	0.0
812	2023-07-09 00:00:00	Hornet_7	12	c	15:53:52	large	2.875	5.75
813	2023-07-09 00:00:00	Hornet_7	12	b	15:53:58	large	-8.85	2.875
814	2023-07-09 00:00:00	Hornet_7	12	c	15:54:28	large	2.875	5.75
815	2023-07-09 00:00:00	Hornet_7	12	a	15:54:42	large	2.875	0.0
816	2023-07-09 00:00:00	Hornet_7	12	d	15:55:22	large	14.6	2.875
817	2023-07-09 00:00:00	Hornet_7	13	a	15:57:52	large	2.875	0.0
818	2023-07-09 00:00:00	Hornet_7	13	c	15:58:02	large	2.875	5.75
819	2023-07-09 00:00:00	Hornet_7	13	a	15:58:18	large	2.875	0.0
820	2023-07-09 00:00:00	Hornet_7	13	b	15:58:32	large	-8.85	2.875
821	2023-07-09 00:00:00	Hornet_7	13	c	15:59:04	large	2.875	5.75
822	2023-07-09 00:00:00	Hornet_7	13	d	15:59:13	large	14.6	2.875
823	2023-07-09 00:00:00	Hornet_7	14	a	16:02:28	large	2.875	0.0
824	2023-07-09 00:00:00	Hornet_7	14	b	16:02:33	large	-8.85	2.875
825	2023-07-09 00:00:00	Hornet_7	14	a	16:02:47	large	2.875	0.0
826	2023-07-09 00:00:00	Hornet_7	14	d	16:02:55	large	14.6	2.875
827	2023-07-09 00:00:00	Hornet_7	15	a	16:05:25	large	2.875	0.0
828	2023-07-09 00:00:00	Hornet_7	15	c	16:05:36	large	2.875	5.75
829	2023-07-09 00:00:00	Hornet_7	15	a	16:05:48	large	2.875	0.0
830	2023-07-09 00:00:00	Hornet_7	15	b	16:05:55	large	-8.85	2.875
831	2023-07-09 00:00:00	Hornet_7	15	c	16:06:19	large	2.875	5.75
832	2023-07-09 00:00:00	Hornet_7	15	d	16:06:30	large	14.6	2.875
833	2023-07-09 00:00:00	Hornet_7	16	a	16:12:34	large	2.875	0.0
834	2023-07-09 00:00:00	Hornet_7	16	c	16:12:50	large	2.875	5.75
835	2023-07-09 00:00:00	Hornet_7	16	b	16:13:09	large	-8.85	2.875
836	2023-07-09 00:00:00	Hornet_7	16	c	16:13:24	large	2.875	5.75
837	2023-07-09 00:00:00	Hornet_7	16	d	16:13:32	large	14.6	2.875
838	2023-07-09 00:00:00	Hornet_7	17	a	16:16:00	large	2.875	0.0
839	2023-07-09 00:00:00	Hornet_7	17	c	16:16:05	large	2.875	5.75
840	2023-07-09 00:00:00	Hornet_7	17	d	16:16:17	large	14.6	2.875
841	2023-07-09 00:00:00	Hornet_7	17	a	16:16:39	large	2.875	0.0
842	2023-07-09 00:00:00	Hornet_7	17	b	16:17:55	large	-8.85	2.875
843	2023-07-09 00:00:00	Hornet_7	18	a	16:22:49	large	2.875	0.0
844	2023-07-09 00:00:00	Hornet_7	18	c	16:23:00	large	2.875	5.75
845	2023-07-09 00:00:00	Hornet_7	18	b	16:23:11	large	-8.85	2.875
846	2023-07-09 00:00:00	Hornet_7	18	c	16:23:26	large	2.875	5.75
847	2023-07-09 00:00:00	Hornet_7	18	d	16:23:35	large	14.6	2.875
848	2023-07-09 00:00:00	Hornet_7	19	b	16:26:52	large	-8.85	2.875
849	2023-07-09 00:00:00	Hornet_7	19	a	16:27:10	large	2.875	0.0
850	2023-07-09 00:00:00	Hornet_7	19	c	16:27:18	large	2.875	5.75
851	2023-07-09 00:00:00	Hornet_7	19	a	16:28:02	large	2.875	0.0
852	2023-07-09 00:00:00	Hornet_7	19	c	16:28:19	large	2.875	5.75
853	2023-07-09 00:00:00	Hornet_7	19	b	16:28:26	large	-8.85	2.875
854	2023-07-09 00:00:00	Hornet_7	19	c	16:28:47	large	2.875	5.75
855	2023-07-09 00:00:00	Hornet_7	19	d	16:28:57	large	14.6	2.875
856	2023-07-09 00:00:00	Hornet_7	20	a	16:31:20	large	2.875	0.0
857	2023-07-09 00:00:00	Hornet_7	20	c	16:31:25	large	2.875	5.75
858	2023-07-09 00:00:00	Hornet_7	20	d	16:31:33	large	14.6	2.875
859	2023-07-09 00:00:00	Hornet_7	20	a	16:31:43	large	2.875	0.0
860	2023-07-09 00:00:00	Hornet_7	20	b	16:31:50	large	-8.85	2.875
861	2023-07-09 00:00:00	Hornet_7	21	a	16:34:33	large	2.875	0.0
862	2023-07-09 00:00:00	Hornet_7	21	c	16:34:48	large	2.875	5.75
863	2023-07-09 00:00:00	Hornet_7	21	b	16:35:03	large	-8.85	2.875
864	2023-07-09 00:00:00	Hornet_7	21	c	16:35:31	large	2.875	5.75
865	2023-07-09 00:00:00	Hornet_7	21	d	16:35:38	large	14.6	2.875
866	2023-07-09 00:00:00	Hornet_7	22	a	16:38:03	large	2.875	0.0
867	2023-07-09 00:00:00	Hornet_7	22	c	16:38:10	large	2.875	5.75
868	2023-07-09 00:00:00	Hornet_7	22	d	16:38:20	large	14.6	2.875
869	2023-07-09 00:00:00	Hornet_7	23	a	16:40:41	large	2.875	0.0
870	2023-07-09 00:00:00	Hornet_7	23	c	16:40:53	large	2.875	5.75
871	2023-07-09 00:00:00	Hornet_7	23	d	16:41:02	large	14.6	2.875
872	2023-07-09 00:00:00	Hornet_7	23	a	16:41:19	large	2.875	0.0
873	2023-07-09 00:00:00	Hornet_7	23	b	16:41:29	large	-8.85	2.875
874	2023-07-09 00:00:00	Hornet_7	24	a	16:44:06	large	2.875	0.0
875	2023-07-09 00:00:00	Hornet_7	24	c	16:44:15	large	2.875	5.75
876	2023-07-09 00:00:00	Hornet_7	24	b	16:44:20	large	-8.85	2.875
877	2023-07-09 00:00:00	Hornet_7	24	c	16:44:49	large	2.875	5.75
878	2023-07-09 00:00:00	Hornet_7	24	d	16:44:55	large	14.6	2.875
879	2023-07-09 00:00:00	Hornet_7	25	a	16:51:09	large	2.875	0.0
880	2023-07-09 00:00:00	Hornet_7	25	c	16:51:18	large	2.875	5.75
881	2023-07-09 00:00:00	Hornet_7	25	a	16:51:26	large	2.875	0.0
882	2023-07-09 00:00:00	Hornet_7	25	b	16:51:33	large	-8.85	2.875
883	2023-07-09 00:00:00	Hornet_7	25	c	16:52:04	large	2.875	5.75
884	2023-07-09 00:00:00	Hornet_7	25	d	16:52:11	large	14.6	2.875
885	2023-07-09 00:00:00	Hornet_7	26	a	16:54:38	large	2.875	0.0
886	2023-07-09 00:00:00	Hornet_7	26	b	16:54:42	large	-8.85	2.875
887	2023-07-09 00:00:00	Hornet_7	26	c	16:55:02	large	2.875	5.75
888	2023-07-09 00:00:00	Hornet_7	26	d	16:55:22	large	14.6	2.875
889	2023-07-09 00:00:00	Hornet_7	27	a	16:57:43	large	2.875	0.0
890	2023-07-09 00:00:00	Hornet_7	27	c	16:57:55	large	2.875	5.75
891	2023-07-09 00:00:00	Hornet_7	27	b	16:58:02	large	-8.85	2.875
892	2023-07-09 00:00:00	Hornet_7	27	c	16:58:19	large	2.875	5.75
893	2023-07-09 00:00:00	Hornet_7	27	d	16:58:25	large	14.6	2.875
894	2023-07-09 00:00:00	Hornet_7	28	a	17:00:58	large	2.875	0.0
895	2023-07-09 00:00:00	Hornet_7	28	c	17:01:08	large	2.875	5.75
896	2023-07-09 00:00:00	Hornet_7	28	b	17:01:19	large	-8.85	2.875
897	2023-07-09 00:00:00	Hornet_7	28	c	17:01:41	large	2.875	5.75
898	2023-07-09 00:00:00	Hornet_7	28	d	17:01:49	large	14.6	2.875
899	2023-07-09 00:00:00	Hornet_7	29	a	17:04:19	large	2.875	0.0
900	2023-07-09 00:00:00	Hornet_7	29	c	17:04:25	large	2.875	5.75
901	2023-07-09 00:00:00	Hornet_7	29	d	17:04:38	large	14.6	2.875
902	2023-07-09 00:00:00	Hornet_7	30	a	17:07:09	large	2.875	0.0
903	2023-07-09 00:00:00	Hornet_7	30	b	17:07:18	large	-8.85	2.875
904	2023-07-09 00:00:00	Hornet_7	30	c	17:07:25	large	2.875	5.75
905	2023-07-09 00:00:00	Hornet_7	30	d	17:07:38	large	14.6	2.875
951	13/09/2023	Hornet_8	1	d	11:33:53	large	14.6	2.875
952	13/09/2023	Hornet_8	1	c	11:35:12	large	2.875	5.75
953	13/09/2023	Hornet_8	1	d	11:35:54	large	14.6	2.875
954	13/09/2023	Hornet_8	1	c	11:36:31	large	2.875	5.75
955	13/09/2023	Hornet_8	1	a	11:37:56	large	2.875	0.0
956	13/09/2023	Hornet_8	1	b	11:39:07	large	-8.85	2.875
957	13/09/2023	Hornet_8	2	d	11:41:42	large	14.6	2.875
958	13/09/2023	Hornet_8	2	a	11:43:09	large	2.875	0.0
959	13/09/2023	Hornet_8	2	b	11:44:09	large	-8.85	2.875
960	13/09/2023	Hornet_8	3	a	11:47:59	large	2.875	0.0
961	13/09/2023	Hornet_8	4	d	11:48:55	large	14.6	2.875
962	13/09/2023	Hornet_8	4	a	11:49:47	large	2.875	0.0
963	13/09/2023	Hornet_8	4	b	11:51:38	large	-8.85	2.875
964	13/09/2023	Hornet_8	5	a	11:53:05	large	2.875	0.0
965	13/09/2023	Hornet_8	5	b	11:53:42	large	-8.85	2.875
966	13/09/2023	Hornet_8	5	a	11:54:17	large	2.875	0.0
967	13/09/2023	Hornet_8	5	d	11:54:32	large	14.6	2.875
968	13/09/2023	Hornet_8	6	a	11:56:06	large	2.875	0.0
969	13/09/2023	Hornet_8	6	d	11:56:35	large	14.6	2.875
970	13/09/2023	Hornet_8	6	b	11:57:22	large	-8.85	2.875
971	13/09/2023	Hornet_8	7	a	11:58:39	large	2.875	0.0
972	13/09/2023	Hornet_8	7	b	11:58:56	large	-8.85	2.875
973	13/09/2023	Hornet_8	7	a	11:59:11	large	2.875	0.0
974	13/09/2023	Hornet_8	7	c	11:59:46	large	2.875	5.75
975	13/09/2023	Hornet_8	7	d	12:00:14	large	14.6	2.875
976	13/09/2023	Hornet_8	8	a	12:01:26	large	2.875	0.0
977	13/09/2023	Hornet_8	8	b	12:01:51	large	-8.85	2.875
978	13/09/2023	Hornet_8	8	a	12:02:41	large	2.875	0.0
979	13/09/2023	Hornet_8	8	c	12:02:56	large	2.875	5.75
980	13/09/2023	Hornet_8	8	d	12:03:22	large	14.6	2.875
981	13/09/2023	Hornet_8	9	a	12:04:45	large	2.875	0.0
982	13/09/2023	Hornet_8	9	b	12:05:12	large	-8.85	2.875
983	13/09/2023	Hornet_8	9	c	12:05:38	large	2.875	5.75
984	13/09/2023	Hornet_8	9	d	12:06:11	large	14.6	2.875
985	13/09/2023	Hornet_8	10	a	12:07:40	large	2.875	0.0
986	13/09/2023	Hornet_8	10	c	12:08:00	large	2.875	5.75
987	13/09/2023	Hornet_8	10	b	12:08:16	large	-8.85	2.875
988	13/09/2023	Hornet_8	10	a	12:08:38	large	2.875	0.0
989	13/09/2023	Hornet_8	10	d	12:08:50	large	14.6	2.875
990	13/09/2023	Hornet_8	11	a	12:10:22	large	2.875	0.0
991	13/09/2023	Hornet_8	11	c	12:10:31	large	2.875	5.75
992	13/09/2023	Hornet_8	11	b	12:10:56	large	-8.85	2.875
993	13/09/2023	Hornet_8	11	d	12:11:45	large	14.6	2.875
994	13/09/2023	Hornet_8	12	a	12:13:22	large	2.875	0.0
995	13/09/2023	Hornet_8	12	c	12:13:40	large	2.875	5.75
996	13/09/2023	Hornet_8	12	d	12:13:59	large	14.6	2.875
997	13/09/2023	Hornet_8	12	c	12:14:42	large	2.875	5.75
998	13/09/2023	Hornet_8	12	b	12:15:01	large	-8.85	2.875
999	13/09/2023	Hornet_8	13	a	12:16:20	large	2.875	0.0
1000	13/09/2023	Hornet_8	13	c	12:16:37	large	2.875	5.75
1001	13/09/2023	Hornet_8	13	d	12:17:02	large	14.6	2.875
1002	13/09/2023	Hornet_8	13	a	12:17:52	large	2.875	0.0
1003	13/09/2023	Hornet_8	13	c	12:18:07	large	2.875	5.75
1004	13/09/2023	Hornet_8	13	b	12:18:27	large	-8.85	2.875
1005	13/09/2023	Hornet_8	14	a	12:19:56	large	2.875	0.0
1006	13/09/2023	Hornet_8	14	c	12:20:07	large	2.875	5.75
1007	13/09/2023	Hornet_8	14	d	12:20:36	large	14.6	2.875
1008	13/09/2023	Hornet_8	14	c	12:21:20	large	2.875	5.75
1009	13/09/2023	Hornet_8	14	b	12:21:40	large	-8.85	2.875
1010	13/09/2023	Hornet_8	15	a	12:23:11	large	2.875	0.0
1011	13/09/2023	Hornet_8	15	c	12:23:25	large	2.875	5.75
1012	13/09/2023	Hornet_8	15	a	12:23:47	large	2.875	0.0
1013	13/09/2023	Hornet_8	15	b	12:23:56	large	-8.85	2.875
1014	13/09/2023	Hornet_8	15	a	12:24:36	large	2.875	0.0
1015	13/09/2023	Hornet_8	15	c	12:24:46	large	2.875	5.75
1016	13/09/2023	Hornet_8	15	d	12:24:59	large	14.6	2.875
1017	13/09/2023	Hornet_8	16	a	12:26:18	large	2.875	0.0
1018	13/09/2023	Hornet_8	16	c	12:26:31	large	2.875	5.75
1019	13/09/2023	Hornet_8	16	d	12:26:50	large	14.6	2.875
1020	13/09/2023	Hornet_8	16	c	12:28:15	large	2.875	5.75
1021	13/09/2023	Hornet_8	16	b	12:28:28	large	-8.85	2.875
1022	13/09/2023	Hornet_8	17	c	12:29:13	large	2.875	5.75
1023	13/09/2023	Hornet_8	17	d	12:29:24	large	14.6	2.875
1024	13/09/2023	Hornet_8	17	a	12:30:11	large	2.875	0.0
1025	13/09/2023	Hornet_8	17	c	12:30:26	large	2.875	5.75
1026	13/09/2023	Hornet_8	17	b	12:30:43	large	-8.85	2.875
1027	13/09/2023	Hornet_8	18	a	12:32:02	large	2.875	0.0
1028	13/09/2023	Hornet_8	18	c	12:32:16	large	2.875	5.75
1029	13/09/2023	Hornet_8	18	d	12:32:34	large	14.6	2.875
1030	13/09/2023	Hornet_8	18	a	12:33:01	large	2.875	0.0
1031	13/09/2023	Hornet_8	18	b	12:33:09	large	-8.85	2.875
1032	13/09/2023	Hornet_8	19	a	12:34:36	large	2.875	0.0
1033	13/09/2023	Hornet_8	19	c	12:34:47	large	2.875	5.75
1034	13/09/2023	Hornet_8	19	d	12:35:02	large	14.6	2.875
1035	13/09/2023	Hornet_8	20	a	12:35:24	large	2.875	0.0
1036	13/09/2023	Hornet_8	20	b	12:35:31	large	-8.85	2.875
1037	13/09/2023	Hornet_8	21	a	12:36:59	large	2.875	0.0
1038	13/09/2023	Hornet_8	21	c	12:37:11	large	2.875	5.75
1039	13/09/2023	Hornet_8	21	b	12:37:29	large	-8.85	2.875
1040	13/09/2023	Hornet_8	21	c	12:38:31	large	2.875	5.75
1041	13/09/2023	Hornet_8	21	d	12:38:50	large	14.6	2.875
1042	13/09/2023	Hornet_8	22	a	12:40:19	large	2.875	0.0
1043	13/09/2023	Hornet_8	22	c	12:40:32	large	2.875	5.75
1044	13/09/2023	Hornet_8	22	b	12:40:48	large	-8.85	2.875
1045	13/09/2023	Hornet_8	22	c	12:41:14	large	2.875	5.75
1046	13/09/2023	Hornet_8	22	d	12:41:26	large	14.6	2.875
1047	13/09/2023	Hornet_8	23	a	12:42:45	large	2.875	0.0
1048	13/09/2023	Hornet_8	23	c	12:42:56	large	2.875	5.75
1049	13/09/2023	Hornet_8	23	d	12:43:14	large	14.6	2.875
1050	13/09/2023	Hornet_8	23	a	12:43:34	large	2.875	0.0
1051	13/09/2023	Hornet_8	23	c	12:43:52	large	2.875	5.75
1052	13/09/2023	Hornet_8	23	b	12:44:02	large	-8.85	2.875
1053	13/09/2023	Hornet_8	24	a	12:45:28	large	2.875	0.0
1054	13/09/2023	Hornet_8	24	c	12:45:38	large	2.875	5.75
1055	13/09/2023	Hornet_8	24	b	12:45:53	large	-8.85	2.875
1056	13/09/2023	Hornet_8	24	c	12:46:04	large	2.875	5.75
1057	13/09/2023	Hornet_8	24	d	12:46:14	large	14.6	2.875
1058	13/09/2023	Hornet_8	25	a	12:47:42	large	2.875	0.0
1059	13/09/2023	Hornet_8	25	c	12:47:53	large	2.875	5.75
1060	13/09/2023	Hornet_8	25	d	12:48:06	large	14.6	2.875
1061	13/09/2023	Hornet_8	25	c	12:48:27	large	2.875	5.75
1062	13/09/2023	Hornet_8	25	b	12:48:40	large	-8.85	2.875
1063	13/09/2023	Hornet_8	26	a	12:50:13	large	2.875	0.0
1064	13/09/2023	Hornet_8	26	c	12:50:24	large	2.875	5.75
1065	13/09/2023	Hornet_8	26	d	12:50:36	large	14.6	2.875
1066	13/09/2023	Hornet_8	27	a	12:52:02	large	2.875	0.0
1067	13/09/2023	Hornet_8	27	c	12:52:12	large	2.875	5.75
1068	13/09/2023	Hornet_8	27	b	12:52:25	large	-8.85	2.875
1069	13/09/2023	Hornet_8	27	c	12:52:41	large	2.875	5.75
1070	13/09/2023	Hornet_8	27	d	12:52:49	large	14.6	2.875
1071	13/09/2023	Hornet_8	28	a	12:54:05	large	2.875	0.0
1072	13/09/2023	Hornet_8	28	c	12:54:17	large	2.875	5.75
1073	13/09/2023	Hornet_8	28	d	12:54:28	large	14.6	2.875
1074	13/09/2023	Hornet_8	28	a	12:54:54	large	2.875	0.0
1075	13/09/2023	Hornet_8	28	c	12:55:08	large	2.875	5.75
1076	13/09/2023	Hornet_8	28	b	12:55:18	large	-8.85	2.875
1077	13/09/2023	Hornet_8	29	a	12:56:30	large	2.875	0.0
1078	13/09/2023	Hornet_8	29	c	12:56:40	large	2.875	5.75
1079	13/09/2023	Hornet_8	29	d	12:56:51	large	14.6	2.875
1080	13/09/2023	Hornet_8	29	a	12:57:20	large	2.875	0.0
1081	13/09/2023	Hornet_8	29	c	12:57:34	large	2.875	5.75
1082	13/09/2023	Hornet_8	29	b	12:57:50	large	-8.85	2.875
1083	13/09/2023	Hornet_8	30	a	12:59:08	large	2.875	0.0
1084	13/09/2023	Hornet_8	30	c	12:59:19	large	2.875	5.75
1085	13/09/2023	Hornet_8	30	b	12:59:31	large	-8.85	2.875
1086	13/09/2023	Hornet_8	30	a	12:59:56	large	2.875	0.0
1087	13/09/2023	Hornet_8	30	d	13:00:18	large	14.6	2.875
